# Supplementary material for: Hair follicle dermal condensation forms via Fgf20 primed cell cycle exit, cell motility, and aggregation
Source: eLife. 2018 Jul 31;7:e36468. doi: 10.7554/eLife.36468 (PMC6107334; doi:10.7554/eLife.36468)
Supplement: Reporting standard 1 [file elife-36468-fig2.xls]

## Sheet: Sheet1
# High-throughput sequencing metadata template (version 2.1).
# All fields in this template must be completed.
# Templates containing example data are found in the METADATA EXAMPLES spreadsheet tabs at the foot of this page.
# Field names (in blue on this page) should not be edited. Hover over cells containing field names to view field content guidelines.
# Human data. If there are patient privacy concerns regarding making data fully public through GEO, please submit to NCBI's dbGaP (http://www.ncbi.nlm.nih.gov/gap/) database. dbGaP has controlled access mechanisms and is an appropriate resource for hosting sensitive patient data.
SERIES
# This section describes the overall experiment.
title	Identification of transcriptional targets of FGF20.
summary	Fgf20 is expressed from the hair follicle placode and is required for development of the dermal condensate. Here we used RNAseq to identify the immediate transcriptional targets of FGF20 in Fgf20-/- dermis at E13.5, a timepoint immediately prior to dermal condensate initiation.
overall design	5 dermises from E13.5 Fgf20-/- embryos were divided in half and cultured with either rFGF20 (1 µg/ml) or BSA vehicle control for 3 hours. Each FGF20-treated half was compared with its BSA control.
contributor	Biggs, LC
contributor	Mäkelä, OJM
contributor	Das Roy, R
contributor	Mikkola, ML
supplementary file
SRA_center_name_code	[optional]
SAMPLES
# This section lists and describes each of the biological Samples under investgation, as well as any protocols that are specific to individual Samples.
# Additional "processed data file" or "raw file" columns may be included.
Sample name	title	source name	organism	characteristics: tag	characteristics: tag	characteristics: tag	molecule	description	processed data file	raw file
Derm5Ctrl	Ctrl	Derm5	Mus musculus						raw_counts.txt
Derm5Fgf20	Fgf20	Derm5	Mus musculus						raw_counts.txt
Derm6Ctrl	Ctrl	Derm6	Mus musculus						raw_counts.txt
Derm6Fgf20	Fgf20	Derm6	Mus musculus						raw_counts.txt
Derm7Ctrl	Ctrl	Derm7	Mus musculus						raw_counts.txt
Derm7Fgf20	Fgf20	Derm7	Mus musculus						raw_counts.txt
Derm8Ctrl	Ctrl	Derm8	Mus musculus						raw_counts.txt
Derm8Fgf20	Fgf20	Derm8	Mus musculus						raw_counts.txt
Derm9Ctrl	Ctrl	Derm9	Mus musculus						raw_counts.txt
Derm9Fgf20	Fgf20	Derm9	Mus musculus						raw_counts.txt
PROTOCOLS
# Any of the protocols below which are applicable to only a subset of Samples should be included as additional columns of the SAMPLES section instead.
growth protocol	3h hanging drop culture
treatment protocol	Fgf20 samples were incubated with 1 µg/ml rFGF20 and Ctrl samples were treated with BSA vehicle.
extract protocol	Qiagen micro kit was used according to manufacturer's instructions
library construction protocol	TruSeq Stranded Total RNA with RiboZero
library strategy
DATA PROCESSING PIPELINE
# Data processing steps include base-calling, alignment, filtering, peak-calling, generation of normalized abundance measurements etc…
# For each step provide a description, as well as software name, version, parameters, if applicable.
# Include additional steps, as necessary.
data processing step
data processing step	The quality control of the rna-seq reads were done by AfterQC, Trimmomatic , MultiQC and FastQC
data processing step	The ribosomal rRNA were filtered out using SortMeRna
data processing step	The reads where aligned to mouse genome using STAR (1.5) with default parameters (GRCm38/mm10/Ensembl release 79 - March 2015) )
data processing step	The gene expression was measured by counting the corresponding reads of the exons. This step was performed by htseq-count with parameters (-s reverse -t exon -i gene_id)
genome build	mm10
processed data files format and content	Tab-delimited gene expression count values of each samples
# For each file listed in the "processed data file" columns of the SAMPLES section, provide additional information below.
PROCESSED DATA FILES
file name	file type	file checksum
raw_counts.txt	abundance measurements	b763cc871421b41ee4ab5b6a58770be0
# For each file listed in the "raw file" columns of the SAMPLES section, provide additional information below.
RAW FILES
file name	file type	file checksum	instrument model	read length	single or paired-end
Derm5Ctrl.fastq.gz	fastq	783226c4f5042914697ef17d4ec0d6f0	NextSeq500 Illumina	76	single
Derm5Fgf20.fastq.gz	fastq	191b0969768792c77d7b9e605fc52ab5	NextSeq500 Illumina	76	single
Derm6Ctrl.fastq.gz	fastq	518d9ed06f125f89c2572eb5ed10df4f	NextSeq500 Illumina	76	single
Derm6Fgf20.fastq.gz	fastq	8772873ce861c61d2c621a0fe6a6ff8a	NextSeq500 Illumina	76	single
Derm7Ctrl.fastq.gz	fastq	2b2044c0988a1bbca00668c4f669b36e	NextSeq500 Illumina	76	single
Derm7Fgf20.fastq.gz	fastq	cdd9d1b51fe7698d4431bc5563b6062e	NextSeq500 Illumina	76	single
Derm8Ctrl.fastq.gz	fastq	a9c022098bc9aa5da80c1fc99b7ddc90	NextSeq500 Illumina	76	single
Derm8Fgf20.fastq.gz	fastq	35ac65d02322fc387144814100766b9d	NextSeq500 Illumina	76	single
Derm9Ctrl.fastq.gz	fastq	2d5deef943df2a3772ecb3edbf0d47f8	NextSeq500 Illumina	76	single
Derm9Fgf20.fastq.gz	fastq	bd7276e11a607a6a74b445ebbd803cff	NextSeq500 Illumina	76	single
# For paired-end experiments, list the 2 associated raw files, and provide average insert size and standard deviation, if known. For SOLiD experiments, list the 4 file names (include "file name 3" and "file name 4" columns).
PAIRED-END EXPERIMENTS
file name 1	file name 2	average insert size	standard deviation
